# Supplementary material for: Global Typhoid Fever Incidence: A Systematic Review and Meta-analysis
Source: Clin Infect Dis. 2019 Mar 7;68(Suppl 2):S105–16. doi: 10.1093/cid/ciy1094 (PMC6405273; doi:10.1093/cid/ciy1094)
Supplement: ciy1094_suppl_Supplementary_Data [file ciy1094_suppl_supplementary_data.xlsx]

## Sheet: Incidence_Final
PMID	PMID	Author	City/Region, Country	Observation period began (year)	Follow up (months)	Population	Person-years observed	Crude # typhoid cases	Crude monthly incidence per 100,000	Crude Incidence per 100,000/year (or 100,000 PYO)	Age Specific Crude Incidence	Adjusted Incidence (100,000/year or 100,000 PYO)	Age Specific Adjusted Incidence (100,000/year or 100,000 PYO)	Adjustments (if applicable)
3657877	3657877	Acharya, I. L.	Kathmandu, Nepal	1986	17	3450	n/a	32	54.561	654.731
2180234	2180234	Black, R. E.	Santiago, Chile	1982	12	27305	n/a	62	18.9221	227.065
				1983	12	27305	n/a	38	11.5974	139.169
				1984	12	27305	n/a	19	5.79869	69.5843
				1985	12	27305	n/a	28	8.54544	102.545
				1986	12	27305	n/a	17	5.1883	62.2597
22276105	22276105	Breiman, R. F.	Kibera, Kenya	2007	24	28000	54535	135	20.0893	241.1 (247.5)	0-1: 86.8 2-4: 521.3 5-9: 596.3 10-17: 299.4 18-34: 123.1 35-49: 31.0 ≥50: 47.2	822.0 pyo	PYO 0-1: 821.5 2-4: 2242.6 5-9: 1788.0 10-17: 869.9 18-34: 312.1 35-49: 100.0 >50: 66.6	1. Enrolment adjustment i.e., eligible but no blood culture collected. 2. Healthcare facility adjustment i.e., would not seek care at study clinic for fever
	22276105	Breiman, R. F.	Lwak, Kenya	2006	36	25000	77017	22	2.44444	29.3 (28.6)	0-1: 15.3 2-4: 28.5 5-9: 17.7 10-17: 23.9 18-34: 63.4 35-49: 0 ≥50: 19.3	445.0 pyo	PYO 0-1: 345.7 2-4: 742.6 5-9: 215.5 10-17: 260.4 18-34: 815.7 35-49: 0.0 >50: 565.8	1. Enrolment adjustment i.e., eligible but no blood culture collected. 2. Healthcare facility adjustment i.e., would not seek care at study clinic for fever
15752457	15752457	Brooks, W. A.	Dhaka, Bangladesh	2000	10	n/a	12407	49		394.938	Age <5 yrs: 1,870.0 Age ≥5 yrs: 210.0
338191	338191	Chuttani, C. S.	Dehli, India	1974	9	7292	n/a	54	82.282	987.383
12737736	12737736	Crump, J. A.	Bilbeis, Egypt	2001	4	664000	n/a	19	0.715361	8.58434		12.6		1. Healthcare facility adjustment. 2. Test sensivity adjustment i.e., blood culture. 3. Seasonality i.e., less than 12 months enrollment.
28692655	28692655	Guiraud, I.	Nanoro, Burkina Faso	2013	12	n/a	n/a	12	n/a	n/a	<5 yrs: 11 pyo 5-15 yrs: 56 pyo		<5 yrs: 224 pyo 5-15 yrs: 273 pyo	1. Referral adjustment i.e., not referred from clinics to enrollment site. 2. Healthcare facility adjustment i.e., would not seek care at study clinic for fever. 3. Enrollment adjustment i.e., eligible but no blood culture collected. 4. Test sensivity adjustment i.e., blood culture.
4973021	4973021	Hejfec, L. B.	Moscow, Russia	1961	29	2611	n/a	4	5.28269	63.3923
				1962	29	2194	n/a	3	4.71505	56.5806
				1963	29	19219	n/a	27	4.84434	58.1321
				1964	29	67401	n/a	56	2.86499	34.3799
5307603	5307603	Hejfec, L. B.	Moscow, Russia	1966	10	52816	n/a	24	4.54408	54.5289
				1967	10	18039	n/a	5	2.77177	33.2613
				1966-1967	10	70855	n/a	29	4.09287	49.1144
22721899	22721899	Khan, M. I.	Karachi, Pakistan	2003	24	13993	24342	49	14.5906	175.1 (201.3 pyo)
2890805	2890805	Klugman, K. P.	Eastern Transvaal, South Africa	1985	21	11691	n/a	173	70.4653	845.583
8735556	8735556	Klugman, K. P.	Eastern Transvaal, South Africa	1985	12	n/a	n/a	23		404
				1986	12	n/a	n/a	25		439
				1987	12	n/a	n/a	18		316
10506405	10506405	Levine, M. M.	Occidente Santiago, Chile	1983	36	21906	n/a	68	8.6227	103.472
				1986	48	21906	n/a	63	5.99151	71.8981
			Oriente/Norte Santiago, Chile	1986	36	10302	n/a	28	7.54977	90.5973
				1989	24	10302	n/a	15	6.06678	72.8014
11289678	11289678	Lin, F. Y.	Dong Thap Province, Vietnam	1995	12	28329	n/a	56	16.4731	197.677	<2 yrs: 0 2-4 yrs: 358 5-9 yrs: 531 10-14 yrs: 429 15-19 yrs: 153 20-29 yrs: 149 30-39 yrs: 51 40-49 yrs: 39 ≥50 yrs: 27
11320385	11320385	Lin, F. Y.	Dong Thap Province, Vietnam	1998	27	5566	n/a	47	31.2745	375.294
28193398	28193398	Marks, F.	Nioko, Burkina Faso	2012	18	17754	19759	5	1.56459	18.8 (25.3 pyo)	0-1 years: 0 pyo 2-4 years: 48 pyo 5-14 years: 82 pyo ≥15 years: 0 pyo	104 pyo	(Age 0-1 yrs: 0 Age 2-4 yrs: 251 Age 5-14 yrs: 315 Age <15 yrs: 227 Age ≥15 yrs: 0 All: 104)	1. Healthcare facility adjustment i.e., would not seek care at study clinic for fever. 2. Enrollment adjustment i.e., eligible but no blood culture collected.
			Polesgo, Burkina Faso	2012	18	7574	8942	13	9.53555	114.4 (145.4 pyo)	0-1 years: 0 pyo 2-4 years: 605 pyo 5-14 years: 238 pyo ≥15 years: 41 pyo	383 pyo	(Age 0-1 yrs: 0 Age 2-4 yrs: 1,890 Age 5-14 yrs: 485 Age <15 yrs: 719 Age ≥15 yrs: 107 All: 383)	1. Healthcare facility adjustment i.e., would not seek care at study clinic for fever. 2. Enrollment adjustment i.e., eligible but no blood culture collected.
			Bandim, Guinea-Bissau	2011	17	100758	57274	3	0.175143	2.1 (5.2 pyo)	0-1 years: 0 pyo 2-4 years: 26 pyo 5-14 years: 9 pyo ≥15 years: 3 pyo	10 pyo	(Age 0-1 yrs: 0 Age 2-4 yrs: 53 Age 5-14 yrs: 18 Age <15 yrs: 20 Age ≥15 yrs: 4 All: 10)	1. Healthcare facility adjustment i.e., would not seek care at study clinic for fever. 2. Enrollment adjustment i.e., eligible but no blood culture collected.
			Pikine, Senegal	2011	17	342178	153496	7	0.120336	1.4 (4.6 pyo)	0-1 years: 0 pyo 2-4 years: 0 pyo 5-14 years: 7 pyo ≥15 years: 5 pyo	n/a	(Age 0-1 yrs: n/a Age 2-4 yrs: n/a Age 5-14 yrs: n/a Age <15 yrs: n/a Age ≥15 yrs: n/a All: n/a)	1. Healthcare facility adjustment i.e., would not seek care at study clinic for fever. 2. Enrollment adjustment i.e., eligible but no blood culture collected.
			Asante Akim North, Ghana	2010	27	53747	19574	30	2.0673	24.8 (153.3 pyo)	0-1 years: 49 pyo 2-4 years: 442 pyo 5-14 years: 119 pyo	389 pyo	(Age 0-1 yrs: 120 Age 2-4 yrs: 1,079 Age 5-14 yrs: 314 Age <15 yrs: 389 Age ≥15 yrs: NA All: NA)	1. Healthcare facility adjustment i.e., would not seek care at study clinic for fever. 2. Enrollment adjustment i.e., eligible but no blood culture collected.
			East Wad Medani, Sudan	2012	13	46857	13970	0	0	0	0	0	(Age 0-1 yrs: 0 Age 2-4 yrs: 0 Age 5-14 yrs: 0 Age <15 yrs: 0 Age ≥15 yrs: 0 All: 0)	1. Healthcare facility adjustment i.e., would not seek care at study clinic for fever. 2. Enrollment adjustment i.e., eligible but no blood culture collected.
			Butajira, Ethiopia	2012	21	62224	73131	3	0.229585	2.8 (4.1 pyo)	0-1 years: 0 pyo 2-4 years: 0 pyo 5-14 years: 6 pyo ≥15 years: 4 pyo	n/a	(Age 0-1 yrs: NA Age 2-4 yrs: NA Age 5-14 yrs: NA Age <15 yrs: NA Age ≥15 yrs: NA All: NA)	1. Healthcare facility adjustment i.e., would not seek care at study clinic for fever. 2. Enrollment adjustment i.e., eligible but no blood culture collected.
			Imerintsiatosika, Madagascar	2011	20	46380	14429	6	0.646831	7.8 (41.6 pyo)	0-1 years: 0 pyo 2-4 years: 0 pyo 5-14 years: 123 pyo ≥15 years: 14 pyo	58 pyo	(Age 0-1 yrs: 0 Age 2-4 yrs: 0 Age 5-14 yrs: 171 Age <15 yrs: 95 Age ≥15 yrs: 20 All: 58)	1. Healthcare facility adjustment i.e., would not seek care at study clinic for fever. 2. Enrollment adjustment i.e., eligible but no blood culture collected.
			Isotry, Madagascar	2012	16	70323	8540	3	0.266627	3.2 (35.1 pyo)	0-1 years: 0 pyo 2-4 years: 0 pyo 5-14 years: 50 pyo ≥15 years: 36 pyo	42 pyo	(Age 0-1 yrs: 0 Age 2-4 yrs: 0 Age 5-14 yrs: 62 Age <15 yrs: 42 Age ≥15 yrs: 42 All: 42)	1. Healthcare facility adjustment i.e., would not seek care at study clinic for fever. 2. Enrollment adjustment i.e., eligible but no blood culture collected.
			Pietermaritzburg, South Africa	2012	24	391830	115344	2	0.0212677	0.3 (1.7 pyo)	0-1 years: 0 pyo 2-4 years: 0 pyo 5-14 years: 0 pyo ≥15 years: 2 pyo	n/a	(Age 0-1 yrs: NA Age 2-4 yrs: NA Age 5-14 yrs: NA Age <15 yrs: NA Age ≥15 yrs: NA All: NA)	1. Healthcare facility adjustment i.e., would not seek care at study clinic for fever. 2. Enrollment adjustment i.e., eligible but no blood culture collected.
			Moshi Urban District, Tanzania	2011	21	184292	13626	6	0.155033	1.9 (44.0 pyo)	0-1 years: 0 pyo 2-4 years: 809 pyo 5-14 years: 81 pyo ≥15 years: 158 pyo	168 pyo	(Age 0-1 yrs: 0 Age 2-4 yrs: 1,028 Age 5-14 yrs: 103 Age <15 yrs: 155 Age ≥15 yrs: 201 All: 168)	1. Healthcare facility adjustment i.e., would not seek care at study clinic for fever. 2. Enrollment adjustment i.e., eligible but no blood culture collected.
			Moshi Rural District, Tanzania	2011	21	466737	38108	3	0.0306076	0.4 (7.9 pyo)	0-1 years: 0 pyo 2-4 years: 0 pyo 5-14 years: 15 pyo ≥15 years: 22 pyo	20 pyo	(Age 0-1 yrs: 0 Age 2-4 yrs: 0 Age 5-14 yrs: 18 Age <15 yrs: 18 Age ≥15 yrs: 28 All: 20)	1. Healthcare facility adjustment i.e., would not seek care at study clinic for fever. 2. Enrollment adjustment i.e., eligible but no blood culture collected.
			Kibera, Kenya	2012	24	29314	19020	54	7.67551	92.1 (283.9 pyo)	0-1 years: 148 pyo 2-4 years: 490 pyo 5-14 years: 489 pyo ≥15 years: 141 pyo	284 pyo	(Age 0-1 yrs: 148 Age 2-4 yrs: 490 Age 5-14 yrs: 489 Age <15 yrs: 419 Age ≥15 yrs: 141 All: 284)	No adjustments: active surveillance site.
26901576	26901576	Mitra, M.	Kolkata, India	2012	12	860	n/a	11	106.589	1279.07
20236850	20236850	Naheed, A.	Dhaka, Bangladesh	2003	12	24893	19710	40	13.3906	160.7 (200 pyo)	<5: 1,050 pyo ≥5: 90 pyo	280 pyo	<5: 1,600 pyo ≥5: 100 pyo	isolation rate among persons without blood culture
22970162	22970162	Nielsen, M. V.	Ashanti, Ghana	2007	23	5333	n/a	17	13.8596	166.315		330		1. Healthcare facility adjustment i.e., would not seek care at study clinic for fever. 2. Enrollment adjustment i.e., eligible but no blood culture collected.
18438514	18438514	Ochiai, R. L.	Karachi, Pakistan	2002	24	41845	n/a	189	18.8195	225.833	Age 0-1 yrs: NA Age 2-4 yrs: 573.2 Age 5-15 yrs: 412.9 Age ≥16 yrs: NA
18438514			Calcutta, India	2003	12	56946	n/a	122	17.8532	214.238	Age 0-1 yrs: 89.2 Age 2-4 yrs: 340.1 Age 5-15 yrs: 493.5 Age ≥16 yrs: 119.7
18438514			Hue, Vietnam	2002	13	84455	n/a	18	1.63947	19.6737	Age 0-1 yrs: NA Age 2-4 yrs: NA Age 5-15 yrs: 24.2 Age ≥16 yrs: 10.9
18438514			Hechi City, China	2001	12	97928	n/a	15	1.27645	15.3174	Age 0-1 yrs: NA Age 2-4 yrs: NA Age 5-15 yrs: 29.3 Age ≥16 yrs: 12.4
21046701	21046701	Owais, A.	Karachi, Pakistan	2007	15	5570	3949	16	19.1502	287.3 (405.2 pyo)	< 12 months 506.4 pyo 12–23 months 379.8 pyo 24–59 months 379.8 pyo
24240034	24240034	Punjabi, N. H.	North Jakarta, Indonesia	2001	24	160261		221	5.74584	68.95	<5 years: 71.9 5-20 years: 135.1 20-40years: 49.4 ≥40 years: 10.6
16431148	16431148	Siddiqui, F. J.	Karachi, Pakistan	1999	30	11668	all: 29,170 0-1 years: 3,877.5 >1-5 years: 11,668 >5-10 years: 9,595 >10-15 years: 4,030	49	13.9984	168.0 (168.0 pyo)	all: 270 pyo 0-1 years: 0 >1-5 years: 110 pyo >5-10 years: 280 pyo >10-15 years: 220 pyo
1681365	1681365	Simanjuntak, C. H.	Sumatra, Indonesia	1986	30	10268	n/a	208	67.5237	810.284	3-6 years: 1307 7-9 years: 1352 10-14 years: 1150 15-19 years: 987 20-29 years: 263 30-44 years: 146
10475185	10475185	Sinha, A.	New Delhi, India	1995	12	7159	all: 6,454 <5 years: 1027 5-19 years: 2743 19-40 years: 2684	63	73.3343	880.0 (976.1 pyo)	all: 980 pyo <5 years: 273 pyo 5-19 years: 117 pyo 19-40 years: 110 pyo
16407354	16407354	Srikantiah, P.	Fayoum, Egypt	2002	4.8	2238590	n/a	90	0.837581	10.051		59	0-4 years: 6 5-9 years: 143 10-14 years: 160 ≥15 years: 34	health care provider sampling (x1.1, x10.6, x10.3), 21-week study period, and blood culture sensitivity (x2.0)
16455118	16455118	Sur, D.	Kolkata, India	2004	12	60452	n/a	95	13.0958	157.149
19625715	19625715	Sur, D.	Kolkata, India	2004	24	18804	36205	96	21.2721	255.3 (265.2 pyo)	2.0-4.9 yrs: 1,292.1 5.0-14.9 yrs: 609.6 ≥15.0 yrs: 58.4
22363426	22363426	Thriemer, K.	Pemba Island, Tanzania	2010	12	500600		21	0.349581	4.19497	≤ 5 years: 3.1 >5-15 years: 3.9 >15 years: 4.9	110	≤ 5 years: 84 >5-15 years: 101 >15 years: 128	1. Healthcare facility adjustment i.e., would not seek care at study clinic for fever. 2. Enrollment adjustment i.e., eligible but no blood culture collected. 3. Blood culture volume adequacy adjustment. 4. Blood culture sensitivity adjustment.
7037982	7037982	Wahdan, M. H.	Alexandria, Egypt	1978	12	41530	n/a	21	4.21382	50.5659
				1979	12	41530	n/a	22	4.41448	52.9738
				1980	12	41530	n/a	17	3.41119	40.9343
9812477	9812477	Wang, Z.	Baoying county, China	1995	12	40388	n/a	24	4.95197	59.4236
11477965	11477965	Yang, H. H.	Guan, China	1995	19	65984	n/a	23	1.83458	22.0149	3-4 years: 0 5-9 years: 13.7 10-14 years: 25.1 15-19 years: 32.5 >20 years: 12.9
20604110	20604110	Yugoslav Typhoid Commission	Osijek, Yugoslavia	1954, cohort A	12	11988	n/a	23	15.9882	191.859
				1955, cohort A	12	2986	n/a	0	0	0
				1956, cohort A	12	2986	n/a	3	8.3724	100.469
				1957, cohort A	12	2986	n/a	0	0	0
				1958, cohort A	12	2986	n/a	1	2.7908	33.4896
				1959, cohort A	12	2986	n/a	0	0	0
				1955, cohort B	12	9002	n/a	8	7.40576	88.8691
				1956, cohort B	12	9002	n/a	4	3.70288	44.4346
				1957, cohort B	12	9002	n/a	6	5.55432	66.6519
				1958, cohort B	12	9002	n/a	9	8.33148	99.9778
				1959, cohort B	12	9002	n/a	1	0.92572	11.1086
